# Supplementary material for: Overwintering and Resident Birds in Qatar: Explorations With DNA Barcoding
Source: Ecol Evol. 2025 Jul 15;15(7):e71817. doi: 10.1002/ece3.71817 (PMC12263196; doi:10.1002/ece3.71817)
Supplement: Supplementary file 2 — Table S1 [file ECE3-15-e71817-s002.xlsx]

## Sheet: IDEngine_Results_Summarya
Table S1. Overview of best species assignments based on genetic information. Searches on the BOLD database include the best species match using their search function (BOLD: Best ID) as well as the range of sequence similarity for other sequences from this species (BOLD: top % and BOLD: low %). Note that a high match does not always correspond to a highly confident species assignment on BOLD,for r…
Sample ID (BOLD)	Sample ID (GenBank)	Our species determination (total evidence)	BOLD: Best ID	BOLD: Top %	BOLD: Low %	GenBank species	GenBank % identity	GenBank accession of best match	Comment
QAVES002-21	PV835548	Luscinia svecica	Luscinia svecica	100	99.33	Luscinia svecica	100	KC789559.1
QAVES003-21	PV835574	Luscinia svecica	Luscinia svecica	100	99.66	Luscinia svecica	100	DQ433776.1
QAVES004-21	PV835585	Luscinia svecica	Luscinia svecica	99.85	99.5	Luscinia svecica	99.846	KP252210.1
QAVES005-21	PV835525	Luscinia svecica	Luscinia svecica	100	99.66	Luscinia svecica	100	KP252210.1
QAVES006-21	PV835492	Luscinia svecica	Luscinia svecica	100	99.67	Luscinia svecica	100	OR242903.1
QAVES007-21	PV835474	Luscinia svecica	Luscinia svecica	100	99.66	Luscinia svecica	100	DQ433776.1
QAVES008-21	PV835489	Phylloscopus collybita	Phylloscopus collybita	100	97.26	Phylloscopus collybita	100	GQ482418.1
QAVES009-21	PV835522	Acrocephalus stentoreus	Acrocephalus stentoreus	100	87.75	Acrocephalus stentoreus	100	FJ465293.1
QAVES010-21	PV835554	Acrocephalus stentoreus	Acrocephalus stentoreus	100	87.06	Acrocephalus stentoreus	100	PV235007.1
QAVES011-21	PV835545	Acrocephalus stentoreus	Acrocephalus stentoreus	100	87.75	Acrocephalus stentoreus	100	FJ465293.1
QAVES012-21	PV835491	Phylloscopus collybita	Phylloscopus collybita	99.69	97.21	Phylloscopus collybita	99.006	OP380542.1
QAVES013-21	PV835557	Phylloscopus collybita	Phylloscopus collybita	99.85	97.24	Phylloscopus collybita	99.56	OP380571.1
QAVES014-21	PV835561	Phylloscopus collybita	Phylloscopus collybita	99.51	97.22	Phylloscopus collybita	99.214	OP380538.1
QAVES015-21	PV835542	Acrocephalus stentoreus	Acrocephalus stentoreus	99.73	87.64	Acrocephalus stentoreus	99.673	FJ465293.1
QAVES016-21	PV835500	Acrocephalus scirpaceus	Acrocephalus scirpaceus	100	98.88	Acrocephalus scirpaceus	100	KT803636.1
QAVES017-21	PV835523	Luscinia svecica	Luscinia svecica	100	99.33	Luscinia svecica	100	KC789559.1
QAVES018-21	PV835572	Acrocephalus stentoreus	Acrocephalus stentoreus	100	87.91	Acrocephalus stentoreus	100	FJ465293.1
QAVES019-21	PV835515	Phylloscopus collybita	Phylloscopus collybita	100	97.21	Phylloscopus collybita	99.688	OP380571.1
QAVES020-21	PV835536	Pycnonotus cafer	Pycnonotus cafer	99.47	90.88	Pycnonotus cafer	99.652	KT240060.1
QAVES021-21	PV835519	Luscinia svecica	Luscinia svecica	99.83	99.47	Luscinia svecica	99.834	GQ482142.1
QAVES022-21	PV835497	Luscinia svecica	Luscinia svecica	100	99.33	Luscinia svecica	100	KC789559.1
QAVES023-21	PV835587	Luscinia svecica	Luscinia svecica	100	99.33	Luscinia svecica	100	KC789559.1
QAVES024-21	PV835505	Acrocephalus stentoreus	Acrocephalus stentoreus	100	87.75	Acrocephalus stentoreus	100	FJ465293.1
QAVES025-21	PV835558	Acrocephalus stentoreus	Acrocephalus stentoreus	100	87.91	Acrocephalus stentoreus	99.673	FJ465293.1
QAVES026-21	PV835576	Acrocephalus stentoreus	Acrocephalus stentoreus	100	87.67	Acrocephalus stentoreus	100	PV235007.1
QAVES027-21	PV835496	Acrocephalus stentoreus	Acrocephalus stentoreus	100	87.75	Acrocephalus stentoreus	100	FJ465293.1
QAVES028-21	PV835556	Luscinia svecica	Luscinia svecica	100	99.33	Luscinia svecica	100	KC789559.1
QAVES029-21	PV835517	Luscinia svecica	Luscinia svecica	100	99.33	Luscinia svecica	100	KC789559.1
QAVES030-21	PV835562	Acrocephalus scirpaceus	Acrocephalus scirpaceus	100	98.87	Acrocephalus scirpaceus	100	KT803636.1
QAVES031-21	PV835506	Acrocephalus stentoreus	Acrocephalus stentoreus	100	87.8	Acrocephalus stentoreus	100	FJ465293.1
QAVES032-21	PV835511	Phylloscopus collybita	Phylloscopus collybita	100	97.37	Phylloscopus collybita	99.57	OP380569.1
QAVES033-21	PV835480	Erithacus rubecula	Erithacus rubecula	100	99.26	Erithacus rubecula	100	GU571876.1
QAVES034-21	PV835537	Phylloscopus collybita	Phylloscopus collybita	100	97.39	Phylloscopus collybita	99.57	OP380571.1
QAVES035-21	PV835520	Spilopelia senegalensis	Spilopelia senegalensis	100	91.45	Spilopelia senegalensis	100	MF580183.1
QAVES036-21	PV835498	Acrocephalus stentoreus	Acrocephalus stentoreus	100	88.59	Acrocephalus stentoreus	99.356	FJ465293.1
QAVES037-21	PV835552	Acrocephalus stentoreus	Acrocephalus stentoreus	100	87.91	Acrocephalus stentoreus	99.673	FJ465293.1
QAVES038-21	PV835570	Spilopelia senegalensis	Spilopelia chinensis	97.1	90.63	Spilopelia chinensis	96.903	ON326411.1	See main text section on discrepancies between genetic and phenotypic assignments
QAVES039-21	PV835516	Lanius isabellinus	Lanius isabellinus	100	97.9	Lanius isabellinus	100	GQ482018.1
QAVES040-21	PV835543	Acrocephalus scirpaceus	Acrocephalus scirpaceus	100	98.88	Acrocephalus scirpaceus	100	KF467514.1
QAVES041-21	PV835502	Acrocephalus stentoreus	Acrocephalus stentoreus	100	87.75	Acrocephalus stentoreus	99.673	FJ465293.1
QAVES042-21	PV835571	Acrocephalus stentoreus	Acrocephalus stentoreus	100	87.75	Acrocephalus stentoreus	99.673	FJ465293.1
QAVES043-21	PV835573	Luscinia svecica	Luscinia svecica	100	99.66	Luscinia svecica	100	DQ433776.1
QAVES044-21	PV835524	Acrocephalus stentoreus	Acrocephalus stentoreus	100	87.97	Acrocephalus stentoreus	100	FJ465293.1
QAVES045-21	PV835518	Acrocephalus stentoreus	Acrocephalus stentoreus	100	87.86	Acrocephalus stentoreus	99.671	FJ465293.1
QAVES046-21	PV835560	Phylloscopus trochilus	Phylloscopus trochilus	100	92.38	Phylloscopus trochilus	100	MW984541.1
QAVES047-21	PV835569	Euodice malabarica	Euodice malabarica	100	92.51	Lonchura malabarica	99.842	KC439322.1	Genbank name uses older taxonomic concept
QAVES048-21	PV835540	Acrocephalus stentoreus	Acrocephalus stentoreus	100	87.75	Acrocephalus stentoreus	99.673	FJ465293.1
QAVES049-21	PV835493	Acrocephalus agricola	Acrocephalus agricola	99.85	90.76	Acrocephalus agricola	99.849	KJ453121.1
QAVES050-21	PV835586	Spilopelia senegalensis	Spilopelia senegalensis	100	91.54	Spilopelia senegalensis	100	MF580183.1
QAVES051-21	PV835490	Phoenicopterus roseus	Phoenicopterus roseus	100	97.64	Phoenicopterus roseus	100	KJ400311.1
QAVES052-21	PV835529	Phalacrocorax carbo	Phalacrocorax carbo	100	92.08	Phalacrocorax carbo	100	DQ433078.1
QAVES053-21	PV835539	Spilopelia senegalensis	Spilopelia senegalensis	100	91.51	Streptopelia senegalensis	100	HQ168039.1	Genbank name uses older taxonomic concept
QAVES054-21	PV835504	Spilopelia senegalensis	Spilopelia senegalensis	100	91.51	Spilopelia senegalensis	100	KU722529.1
QAVES055-21	PV835541	Passer domesticus	Passer domesticus	100	99.54	Passer domesticus	100	PV234894.1
QAVES056-21	PV835507	Passer domesticus	Passer domesticus	100	99.83	Passer domesticus	100	PV234894.1
QAVES057-21	PV835521	Otus scops	Otus scops	99.84	86.2	Otus scops	99.687	OM937292.1
QAVES058-21	#N/A	Falco tinnunculus	Falco tinnunculus	97.89	90.97	Falco cenchroides	97.452	OM144904.1	See main text section on discrepancies between genetic and phenotypic assignments
QAVES059-21	PV835503	Passer domesticus	Passer domesticus	100	99.67	Passer domesticus	100	PV234894.1
QAVES060-21	PV835510	Acridotheres tristis	Acridotheres tristis	100	93.49	Sturnus tristis	100	KC439300.1	Genbank name uses older taxonomic concept
QAVES061-21	PV835584	Pycnonotus leucogenys	Pycnonotus leucogenys	99.83	91.83	Pycnonotus leucogenys	99.834	KP252243.1
QAVES062-21	PV835577	Lanius isabellinus	Lanius isabellinus	99.83	97.65	Lanius isabellinus	99.828	FJ465337.1
QAVES063-21	PV835527	Acrocephalus stentoreus	Acrocephalus stentoreus	100	87.34	Acrocephalus stentoreus	99.824	FJ465293.1
QAVES064-21	PV835483	Acrocephalus stentoreus	Acrocephalus stentoreus	100	87.85	Acrocephalus stentoreus	100	FJ465293.1
QAVES065-21	PV835583	Phylloscopus collybita	Phylloscopus collybita	100	97.66	Phylloscopus collybita	99.7	OP380538.1
QAVES066-21	PV835563	Phylloscopus collybita	Phylloscopus collybita	100	97.39	Phylloscopus collybita	99.693	OP380555.1
QAVES067-21	PV835535	Spilopelia senegalensis	Spilopelia senegalensis	100	91.28	Streptopelia senegalensis	99.83	KP252245.1	Genbank name uses older taxonomic concept
QAVES068-21	PV835526	Streptopelia decaocto	Streptopelia decaocto	99.85	99.06	Streptopelia decaocto	99.847	DQ433220.1
QAVES069-21	PV835553	Podiceps cristatus	Podiceps cristatus	99.85	91.24	Podiceps cristatus	99.853	NC_008140.1
QAVES070-21	PV835534	Riparia riparia	Riparia riparia	100	89.15	Riparia riparia	100	GQ482616.1
QAVES071-21	PV835581	Merops persicus	Merops persicus	99.84	94.61	Merops persicus	99.84	KP252215.1
QAVES072-21	PV835533	Bubo ascalaphus	Bubo virginianus	99.52	91.1	Bubo virginianus	99.526	U83777.1	See main text; no B. ascalaphus sequence available in the database
QAVES073-21	PV835488	Pandion haliaetus	Pandion haliaetus	100	87.01	Pandion haliaetus	100	KF946773.1
QAVES074-21	PV835532	Larus fuscus	Larus fuscus	99.82	99.64	Larus fuscus	99.823	GU571943.1	Top match was eDNA; this match had equal percent identity
QAVES075-21	PV835550	Spilopelia senegalensis	Spilopelia senegalensis	100	91.25	Streptopelia senegalensis	100	HQ168039.1	Genbank name uses older taxonomic concept
QAVES076-21	PV835582	Passer domesticus	Passer domesticus	100	99.54	Passer domesticus	100	PV234894.1
QAVES077-21	PV835578	Spilopelia senegalensis	Spilopelia senegalensis	100	91.4	Spilopelia senegalensis	100	KU722529.1
QAVES078-21	PV835499	Spilopelia senegalensis	Spilopelia senegalensis	100	91.44	Streptopelia senegalensis	100	HQ168039.1	Genbank name uses older taxonomic concept
QAVES079-21	PV835538	Fulica atra	Fulica atra	100	90.85	Fulica atra	100	KP252184.1
QAVES080-21	PV835566	Himantopus himantopus	Himantopus himantopus	100	93.38	Himantopus himantopus	100	EU525416.1
QAVES081-21	PV835530	Tachybaptus ruficollis	Tachybaptus ruficollis	99.85	90.94	Tachybaptus ruficollis	99.849	GQ482742.1
QAVES082-21	PV835547	Gallinula chloropus	Gallinula chloropus	99.84	90.72	Gallinula chloropus	99.843	GQ481956.1
QAVES083-22	PV835501	Arenaria interpres	Arenaria interpres	100	89.46	Arenaria interpres	100	OR242832.1
QAVES086-24	PV835546	Passer hispaniolensis	Passer hispaniolensis	99.85	97.53	Passer hispaniolensis	99.847	GQ482315.1
QAVES087-24	PV835567	Passer hispaniolensis	Passer hispaniolensis	100	97.19	Passer hispaniolensis	100	OR234858.1
QAVES088-24	PV835512	Passer hispaniolensis	Passer hispaniolensis	100	97.5	Passer hispaniolensis	100	OR234858.1
QAVES089-24	PV835509	Passer hispaniolensis	Passer hispaniolensis	99.83	97.05	Passer hispaniolensis	99.828	OR234858.1
QAVES090-24	PV835544	Passer hispaniolensis	Passer hispaniolensis	100	97.54	Passer hispaniolensis	100	OR234858.1
QAVES091-24	PV835579	Passer hispaniolensis	Passer hispaniolensis	100	97.46	Passer hispaniolensis	100	OR234858.1
QAVES092-24	PV835495	Passer hispaniolensis	Passer hispaniolensis	99.82	97.28	Passer hispaniolensis	99.821	OR234858.1
QAVES093-24	PV835528	Passer hispaniolensis	Passer hispaniolensis	100	97.34	Passer hispaniolensis	100	OR234858.1
QAVES094-24	PV835549	Passer hispaniolensis	Passer hispaniolensis	100	97.45	Passer hispaniolensis	100	OR234858.1
QAVES095-24	PV835478	Passer domesticus	Passer domesticus	100	99.82	Passer domesticus	100	PV234894.1
QAVES096-24	PV835580	Passer hispaniolensis	Passer hispaniolensis	100	97.31	Passer hispaniolensis	100	OR234858.1
QAVES097-24	PV835477	Passer hispaniolensis	Passer hispaniolensis	100	97.42	Passer hispaniolensis	100	OR234858.1
QAVES098-24	PV835568	Passer hispaniolensis	Passer hispaniolensis	100	97.56	Passer hispaniolensis	100	OR234858.1
QAVES099-24	PV835559	Passer domesticus	Passer domesticus	99.8	99.57	Passer domesticus	100	PV234893.1
QAVES100-24	PV835487	Passer hispaniolensis	Passer hispaniolensis	100	97.31	Passer hispaniolensis	100	OR234858.1
QAVES101-24	PV835494	Passer hispaniolensis	Passer hispaniolensis	100	97.39	Passer hispaniolensis	100	GQ482315.1
QAVES102-24	PV835479	Passer domesticus	Passer domesticus	100	99.81	Passer domesticus	100	MN356394.1
QAVES103-24	PV835486	Passer hispaniolensis	Passer hispaniolensis	100	97.45	Passer hispaniolensis	100	GQ482315.1
QAVES104-24	PV835481	Passer domesticus	Passer domesticus	100	99.54	Passer domesticus	100	PV234894.1
QAVES105-24	PV835575	Passer domesticus	Passer domesticus	100	99.38	Passer domesticus	100	PV234894.1
QAVES106-24	PV835475	Passer domesticus	Passer domesticus	100	99.83	Passer domesticus	100	PV234894.1
QAVES107-24	PV835514	Passer domesticus	Passer domesticus	100	99.83	Passer domesticus	100	PV234894.1
QAVES108-24	PV835508	Passer domesticus	Passer domesticus	100	99.83	Passer domesticus	100	PV234894.1
QAVES109-24	PV835531	Passer domesticus	Passer domesticus	100	99.83	Passer domesticus	100	PV234894.1
QAVES110-24	PV835513	Passer domesticus	Passer domesticus	100	99.65	Passer domesticus	100	PV234894.1
QAVES111-24	PV835564	Passer domesticus	Passer domesticus	100	99.83	Passer domesticus	100	PV234894.1
QAVES112-24	PV835551	Passer domesticus	Passer domesticus	100	99.83	Passer domesticus	100	PV234894.1
QAVES113-24	PV835555	Passer domesticus	Passer domesticus	100	99.66	Passer domesticus	100	PV234894.1
QAVES114-24	PV835482	Passer domesticus	Passer domesticus	100	99.83	Passer domesticus	100	PV234894.1
QAVES115-24	PV835476	Passer domesticus	Passer domesticus	100	99.83	Passer domesticus	100	FJ027961.1
QAVES116-24	PV835565	Larus cachinnans	Larus fuscus	100	99.82	Larus cachinnans	100	KF946717.1	Top match was eDNA; this match had equal percent identity
QAVES117-24	PV835485	Francolinus pondicerianus	Francolinus pondicerianus	100	88.24	Francolinus pondicerianus	100	JF498853.1
QAVES118-24	PV835484	Circus aeruginosus	Circus aeruginosus	100	90.59	Circus aeruginosus	99.819	KF946638.1
